# Supplementary material for: Patterns and Predictors of First-Line Taxane Use in Patients with Metastatic Triple-Negative Breast Cancer in US Clinical Practice
Source: Curr Oncol. 2021 Jul 17;28(4):2741–52. doi: 10.3390/curroncol28040239 (PMC8293053; doi:10.3390/curroncol28040239)
Supplement: Supplementary file 1 [file curroncol-28-00239-s001.zip]

Archive with 1 entries (1 files):
- curroncol-1279986-supplementary.pdf
